# Supplementary material for: Regulation of reactive oxygen species during plant immunity through phosphorylation and ubiquitination of RBOHD
Source: Nat Commun. 2020 Apr 15;11:1838. doi: 10.1038/s41467-020-15601-5 (PMC7160206; doi:10.1038/s41467-020-15601-5)
Supplement: Supplementary file 4 — Source Data [file 41467_2020_15601_MOESM4_ESM.xlsx]

## Sheet: Fig1
a
b
c
d
rbohd	781	783	808	823	824	839	848	858	864	875	900	901	904	910	917	917	919	927	927	930	935	936	938	944	944	944	946	946	947	953	955	955	955	971	981	983	999	1005	1007	1016	1033	1050	1068	1216
WT6	1361	1706	1617	2232	2252	2314	2639	2658	2694	2762	2901	2948	3353	3389	3484	3636	3688	3695	3725	3748	3834	4496	4629	4653	4725	4965	5563	5738	6145	6555	6742	7915	7937	8996	9244	9373	9857	10019	10679	10750	11176	11952	12614	12676	12799	12913	13091	14321	14435
WT8	1075	1510	1574	2269	2623	2843	3574	4049	4485	4647	5219	5422	5912	6022	6081	6081	6267	6576	6644	6688	6742	7829	7876	7994	8063	8644	8712	9304	9399	9824	10120	10131	10307	10816	11089	11618	11962	12191	12259	12419	12741	12746	14464	14514	14787	16653	16741	16928	17375
SA17	902	1016	1972	3501	4083	4243	4348	4367	4611	5137	5181	5315	5569	5958	6015	6581	6927	6936	7596	7754	8001	9471	9481	12232	12483	12611	12614	12632	12703	12929	13486	13608	13680	14225	14640	15089	17242	19498	19535	21309	21990	22085	22262	23968	25148	27402	30349
SA22	8376	11170	11382	12658	13258	13486	14961	14991	15273	15617	15718	15966	19331	19356	20605	20985	21398	21829	21970	22234	22703	22780	23062	23529	24138	24250	24825	25486	26108	26767	29928	30227	30693	30903	32857	33864		34604	35272	37903	38210	38231		38882	43307	44047	48210
SD22	847	856	864	873	876	876	883	884	892	893	894	910	911	915	921	925	926	928	929	934	934	943	945	947	948	952	962	962	962	964	971	972	973	978	979	979	979	980	981	989	990	990	996	996	1005	1005	1024	1024	1025
SD28	849	878	882	883	883	883	884	884	891	892	899	901	902		917	919	919	922	927	927	927	928	929	935	936	938	946	946	952	953	955	955	962	964	972	978	980	996	997	998	999	1000	1014	1014	1033	1042	1043	1045	1050
TA31	2632	3361	3432	3529	3536	3834	4069	4118	4338	4700	4733	4882	4892	5974	6197	6557	6673	7006	7236	7526	7789	8294	8500	8510	8671	8888	9011	9067	9478	9485	9499	9751	9754	10431	10788	10912	11203	11541	11626	11637	11804	11910	12128	12709	12780	13202	13283	13808	14003
TA32	908	998	1079	1908	2612	2709	3080	3854	4787	4794	5412	5490	5738	5789	5886	6106	6176	6504	6697	6882	7007	7306	7560	8247	8326	8338	8855	8987	9374	9433	9461	9630	10236	10253	10341	10993	11097	11229	11293	11643	11721	11846	12374	12412	12888	13009	13011	14363	14364
TD43	877	901	902	902	903	910	910	926	927	945	945	946	953	954	954	963	970	980	981	981	987	988	991	998	998	998	999	1006	1016	1043	1068	1068	1094	1097	1104	1106	1106	1113	1125	1135	1138	1159	1166	1167	1168	1194	1201	1220	1223
TD45	770	797	809	827	874	876	884	894	900	900	901	909	910	910	910	911	912	918	919	920	928	928	936	943	943	944	944	945	955	963	963	972	972	972	978	979	983	989	989	990	991	991	991	998	1005	1007	1007	1015	1015
e
[truncated: 13 more columns]

## Sheet: Fig2
a
b
genotype			line #	Relative intensity			genotype			line #	Relative intensity
Col-0			3	1			col-0			3	1
pl13-2			1	15.5547			col-0			5	1
pbl13-2			3	19.8747			pbl13-2			3	3.5586
PBL13-3XFLAG /pbl13-2			3	4.07251			pbl13-2			5	4.62879
PBL13-3XFLAG /pbl13-2			4	2.23576			PBL13-3XFLAG /pbl13-2			3	0.629268
							PBL13-3XFLAG /pbl13-2			5	0.921534
c
d
e
	RBOHD ubiquitination
	Agarose	TUBE
rep1	1	16.6988
rep2	1	8.0672
rep3	1	14.0998
rep4	1	28.7664
f
g
	RBOHD abundance
ConA	-	0.5	1
rep1	1	1.45912	1.72497
rep2	1	1.43575	1.44928
rep3	1	1.36567	1.45317
h

## Sheet: Fig3
b
PBL13-binding intensity
PIRE	370		PIRE	400
BSA	130		BSA	120
c
d
f

## Sheet: Fig 4
a
c
d
e
f
	RBOHD ubiquitination
	WT	T912A	T912D
rep1	1	0.467061	2.69327
rep2	1	0.274879	7.21502
rep3	1	0.423497	3.79748
average	1	0.388479	4.56859
g

## Sheet: Fig 5
a
b
c
	Raw Ct
	Genotype	Replicate	RBOHD	EF1a
	Col-0	1	26.3994	20.9908
		2	26.5592	21.1132
		3	26.4498	21.089		RBOHD transcript levels relative to EF1a
	pire	1	25.8124	21.0725		Genotype	Fold difference
		2	26.0394	21.0105		Col-0	1.00029
		3	26.4356	21.2049		pire	1.33741
	Col-0	1	25.3109	20.0172		Col-0	1.14609
		2	25.3636	20.2379		pire	1.52627
		3	25.3413	20.1306
	pire	1	27.7273	23.2205
		2	28.1015	22.9929
		3	27.8198	22.9868

## Sheet: Fig 6
a
b
c
d
e

## Sheet: Fig 7
a
b
	Rel. expression of RBOHD
	Col-0	pbl13-2	pire-1	pbl13-2/pire-1
rep1	1	1.01083	1.33546	1.45842
rep2	1	1.47415	1.89591	1.44643
rep3	1	2.22875	1.49628	1.96116
rep4	1	1.77155	1.78687	2.35699
rep5	1	1.0503	1.80719	1.90543
rep6	1	2.47372	1.84635	1.4412
rep7	1	1.70074	1.68647	1.49723
Average	1	1.67286	1.6935	1.72384
c
	ROS SUM RLUs
	Col-0	pbl13-2	pire-1	pbl13-2/pire-1
rep1	35304	24312	22896	39190
rep1	31503	39382	36373	35288
rep1	26769	32639	30574	44256
rep1	25208	44050	33793	37894
rep1	16503	37426	21505	24884
rep1	21918	30396	32659	23583
rep1	12905	31002	30334	29541
rep1	32904	28193	19628	20515
rep2	26153	51882	26478	26115
rep2	22399	29982	38008	36681
rep2	17800	57937	41537	19611
rep2	16696	47022	41581	41691
rep2	21345	34331	25711	36820
rep2	21644	45835	34601	35898
rep2	15765	41083	33931	39628
rep2	12104	27052	42075	23775
rep3	19522	27121	36101	55772
rep3	20457	9911	32860	6308
rep3	18037	41153	39305	21187
rep3	14859	28671	50544	25634
rep3	28478	24455	40590	27988
rep3	17330	10024	17111	24867
rep3	19402	34975	35590	42551
rep3		25448	16277	31441
rep3			17524	20755
rep3			20958
rep3			13688
Average	21522	33862.3	33208	31290.3
d
	LOG CFU/ cm
	Col-0	pbl13-2	pire-1	pbl13-2/pire-1
rep1	5.95424	5.41497	5.34242	5.56677
rep1	5.8451	5.69897	5.50515	5.48564
rep1	6.12057	5.60206	5.716	5.57306
rep1	6.38021	5.90309	5.9345	5.70682
rep1	6.20412	5.53148	5.77815	5.61162
rep1	6.07918	5.9345	5.38021	5.87885
rep2	6.47712	5.74819	5.68124	5.78245
rep2	6.25527	5.60206	5.47712	6.29352
rep2	6.34242	5.74819	5.89209	5.94268
rep2	5.77815	5.80618	5.20412	6.14165
rep2	6.20412	5.77815	5.76343	5.49738
rep2	5.90309	5.81954	6.0086	5.76317
rep3	5.77815	5.47712	6.07918	5.90309
rep3	5.81954	5.60206	5.79239	5.77815
rep3	6.38021	5.77815	5.60206	5.25527
rep3	6.47712	5.14613	5.716	5.57978
rep3	6.53148	6	5.30103	5.80618
rep3	6.30103	5.97313	5.99123	5.60206
Average	6.15729	5.698	5.67583	5.73156

## Sheet: Fig S1
a
b
c
										S1

## Sheet: Fig S2
b
c
d
e

## Sheet: Fig S3
a
	ROS SUM RLUs
	WT	S780D	S862D	S906D	T910D	T911D	T912D
	10028	49194	1610	25780	51944	19420	3406
	18716	23037	6330	10440	81326	86319	6989
	38468	21126	1319	10072	17648	50852	2217
	9600	7068	2206	18678	32523	85435	2656
	66416	18855	1645	4163	91121	82802	2199
	25508	51804	3787	27814	48553	29700	2060
	3482	13227	2542	6504	80096	28028	7027
	23413	24364	3858	14455	56555	25686	1471
	27580	32029	4549	34481	6566	26071	1017
	10261	2008	2550	25167	73735	44269	1879
	72629	44856	965	31671	15623	41769	1280
	53920	39321	3349	5120	18960	50300	4987
	11347	18264	1566	48546	22410	62802	3298
	7660	38449	5907	32692	7261	91966	4363
	58852	52725	4754	5471	7633	12075	1406
	60440	93323	2903	9085	18291	51299	8476
	10405	109331	8997	40393	45456	26583	1428
	35482	95103		21029	23816	24663	8896
	36653	42990		11065	3088	59778
	29516	55260		10528	18729	15464
b
	ROS SUM RLUs
	GFP	WT	S862A	S862D	T912A	T912D
rep1	8220	80253	42445	3458	36152	1364
rep1	1184	30721	23036	3190	60191	1194
rep1	8018	69636	44761	1396	50754	1733
rep1	5008	63121	16382	2885	22948	1186
rep1	1221	69980	45132	3978	14285	1371
rep1	1275	32973	41792	3940	26808	2729
rep1	997	22376	50832	2656	26537	1883
rep1	3686	32692	54067	2438	36406
rep2	1443	10381	53160	2813	13221	2419
rep2	7571	15558	41787	2392	19241	1809
rep2	1210	99035	236768	2940	81949	5897
rep2	1041	60995	152078	4560	33588	2930
rep2	1745	44329	109020	2949	14902	3791
rep2	1104	70267	130241	4444	49451	3715
rep2	1540	56661	112170	7904
rep2	1123	64739	101889
rep3	1760	69996	67774	2631	40013	1707
rep3	1123	24901	56740	8539	43667	1967
rep3	5827	40455	54443	2447	8783	1638
rep3	1534	24262	62989	8089	6240	3927
rep3	1086	39253	204631	6030	19962	3343
rep3	8714	10195	110503	1839	6204	2219
rep3	2974	44767	92989	2184	11354	1945
rep3	6475	61636	124491	4417	19611	2290
rep3		55282		1158	9912	3282
rep3					5104	3282

[truncated: 9 more sheets: Fig S4, Fig S5, Fig S6, Fig S7, Fig S8, Fig S9, Fig S10, Fig S11, Fig S12]
